# Supplementary material for: TGM6 is a helminth secretory product that mimics TGF-β binding to TGFBR2 to antagonize signaling in fibroblasts
Source: Nat Commun. 2025 Feb 21;16:1847. doi: 10.1038/s41467-025-56954-z (PMC11845725; doi:10.1038/s41467-025-56954-z)
Supplement: Supplementary file 4 — Source data [file 41467_2025_56954_MOESM4_ESM.xlsx]

## Sheet: Fig1b
Figure1b-expt1																Figure1b-expt2
TGFbeta							relative activity		TGFbeta							TGFbeta							relative activity		TGFbeta
concentration (nM)				mean	STDEV				concentration (nM)	mean	STDEV					concentration (ng/ml)				mean	STDEV			conc - nM	concentration (ng/ml)	mean	STDEV
0	2794	2672	2871	2779	100.344				0	1	0.0361081					0	7216.59	6163.23	12850.1	8743.31	3595.37			0	0	1	0.411214
0.02	434117	453096	486273	457829	26398.1				0.02	164.746	9.49914					0.5	851193	684815	700784	745597	91796.4			0.02	0.5	85.2763	10.4991
0.04	501925	505166	464017	490369	22879.3				0.04	176.455	8.23291					1	1.02486e+06	594345	576670	731959	253815			0.04	1	83.7165	29.0297
0.08	467807	457603	577294	500901	66354.4				0.08	180.245	23.8771					2	1.09429e+06	636832	591557	774226	278105			0.08	2	88.5507	31.8078
0.2	507212	475892	684571	555892	112535				0.2	200.033	40.4946					5	960177	594795	604730	719901	208145			0.2	5	82.3374	23.8062
TGM-1									TGM-1							TGM-1									TGM-1
concentration (nM)				mean	STDEV				concentration (nM)	mean	STDEV					concentration (ng/ml)				mean	STDEV			conc - nM	concentration (ng/ml)	mean	STDEV
0	2523	4225	2818	3188.67	909.531				0	1	0.285239					0	14087.7	13561.8	338.346	9329.29	7790.82			0	0	1	0.835093
0.32	928448	981359	1011518	973775	42051.1				0.32	305.386	13.1877					15.625	1375000	756024	1.41122e+06	1.18075e+06	368269			0.31953	15.625	126.564	39.4745
0.64	892554	1026455	1071514	996841	93082.8				0.64	312.62	29.1918					31.25	1.01933e+06	963247	1.40812e+06	1.13023e+06	242288			0.639059	31.25	121.149	25.9707
1.28	759768	951114	1017862	909581	133966				1.28	285.254	42.0131					62.5	1.05045e+06	950000	1.89049e+06	1.29698e+06	516442			1.27812	62.5	139.023	55.357
2.56	894296	1082170	1044997	1.00715e+06	99489.8				2.56	315.854	31.2011					125.25	565430	1.12646e+06	1.04721e+06	913032	303629			2.56135	125.25	97.8673	32.5458
5.12	943416	1064766	1027621	1.01193e+06	62177.2				5.12	317.353	19.4994					250	966828	1.06244e+06	1.58753e+06	1.2056e+06	334201			5.11247	250	129.228	35.8228
																TGM-6									TGM-6
																concentration (ng/ml)				mean	STDEV			conc - nM	concentration (ng/ml)	mean	STDEV
																0	13840.7	12109.9	8850.69	11600.4	2533.73			0	0	1	0.218417
																15.625	9814.81	11935.2	10898.4	10882.8	1060.26			0.501412	15.625	0.938137	0.0913985
																31.25	11859.8	12451.4	10019.5	11443.5	1268.24			1.00282	31.25	0.986474	0.109327
																62.5	11656.4	9733.99	8360.98	9917.14	1655.35			2.00565	62.5	0.854893	0.142697
																125.25	10406.9	10595.2	9420.85	10141	630.738			4.01932	125.25	0.874191	0.0543719
																250	10587.7	8353.83	8563.33	9168.27	1233.68			8.02259	250	0.790338	0.106348
TGM-6									TGM-6
concentration (nM)				mean	STDEV				concentration (nM)	mean	STDEV
0	2558	2822	2507	2629	169.077				0	1	0.0643123
0.5	3001	3300	3289	3196.67	169.542				0.5	1.21592	0.064489
1	3172	3083	3323	3192.67	121.327				1	1.2144	0.0461496
2	2905	3459	3113	3159	279.85				2	1.2016	0.106447
4	2982	3135	2728	2948.33	205.578				4	1.12147	0.0781963
8	2879	3427	3049	3118.33	280.502				8	1.18613	0.106695

## Sheet: Fig4a
	Figure4a-exp1									Figure4a-exp2
	TGM6 (nM)	TGF-b Simulation (0.1 ng/mL)			TGM1 Stimulation (0.1 ng/mL)					TGM6 (nM)	TGF-b Simulation (0.1 ng/mL)			TGM1 Stimulation (0.1 ng/mL)
	0.15	56944	53543	52313	15361	17119	19316			10	647.4	649.9	656.8	1106.2	857.8	905.6
	0.3	42520	39876	35087	10357	11266	7454			5	691.8	670.4	618	761.4	432.2	751.4
	0.6	17774	16623	15222	3153	4222	3105			1	758.1	925.8	906.4	811.6	1085.4	849.8
	1.5	4233	3735	3859	784	608	711			0.5	2451.2	1485.1	2331.1	1761.2	2399.8	1241.1
										0.1	7477.5	10955.7	11475.3	7073	7575.1	11683.9
										0.05	18458.1	20693.9	21501.4	46358	41191.2	23475.2
										0.01	21961.9	19240.6	26709.6	35292.1	79207.8	70044.6
										0.005	35324.8	44151.8	28881.9	101714	79499.5	70719

## Sheet: Fig4b
	Figure4b-expt1								Figure4b-expt2
	TGM6 (nM)	TGF-b Simulation (40 pM)		TGM1 Stimulation (200 pM)
	6.00601	0.290325	0.311525	0.071425	0.091425				TGM6 (nM)	Medium			TGF-b Simulation (5 ng/mL)			TGM1 Stimulation (5 ng/ml)
	3.003	0.353025	0.372425	0.109025	0.116225				0	0.1519	0.1506	0.1517	0.9951	1.0788	1.0123	1.6869	1.6998	1.6126
	1.5015	0.416225	0.430125	0.199325	0.204025				0.02996	0.1496	0.1511	0.1512	1.0115	1.0441	1.1123	1.5433	1.6291	1.6711
	0.750751	0.521625	0.512125	0.395925	0.421325				0.0749	0.1499	0.1497	0.15	1.0174	1.0578	1.0046	1.4905	1.5889	1.6036
	0.375375	0.667625	0.635925	0.667425	0.754325				0.1498	0.1498	0.1495	0.1499	0.9568	1.0663	1.0903	1.4628	1.551	1.6098
	0.187688	0.835125	0.773525	0.915125	0.983025				0.2996	0.1535	0.1524	0.1534	0.8366	0.8911	0.8408	1.2505	1.2828	1.3437
	0.0938438	0.935025	0.927825	1.26943	1.52563				0.749	0.1517	0.1526	0.1505	0.5607	0.5939	0.5877	0.6609	0.7217	0.6953
	0.0469219	1.09363	1.05002	1.44053	1.73782				1.498	0.1517	0.1525	0.1509	0.4974	0.5516	0.5367	0.5675	0.5853	0.5673
	0.023461	1.05903	1.05652	1.71002	1.91692				2.996	0.1507	0.1535	0.1516	0.4282	0.4419	0.4249	0.4194	0.4064	0.3709
	0.0117305	1.02883	1.05163	1.61652	1.99703
	0.00586524	1.06383	1.05472	1.77073	1.96463

## Sheet: Fig4c
	Figure4c
	TGM6 (nM)	Medium			TGM-1 (5 ng/mL)			TGF-b (5 ng/mL)
	0	13	16.6	16	28.1	32.6	34.2	20.6	19.7	20.5
	0.036	14.9	14.2	12.8	30.3	32.2	28.7	20.7	20.9	18.3
	0.36	14.5	14.1	12.6	27.6	31.7	37.8	23.5	21.5	22.3
	3.6	14.6	14.1	14.3	28.2	25.8	25.3	22.9	21	23.1

## Sheet: Fig5a
	Figure5a
	TGM6-D3 (nM)	TGF-b Stimulation (0.1 ng/mL)			TGM-1 Stimulation (0.1 ng/mL)
	5000	50878.1	148377	184395	362322	317068	442543
	2500	46251	154854	216370	392648	581833	382197
	1000	58962.8	140796	221889	338658	396538	488014
	500	59192.8	2600.37	239370	425517	360960	313873
	250	69483.9	206149	169315	341974	358041	327505
	100	58199.2	162306	247905	347430	306824	288710
	50	69029	166262	198275	281642	344706	464218
	25	71259.9	152694	255065	367078	371290	395070

## Sheet: Fig5b
	Figure5b
	TGM6-D3 (nM)	Medium			TGF-b Stimulation (40 pM)			TGM-1 Stimulation (200 pM)
	0	0.1563	0.1492	0.1487	1.166	1.2625	1.1569	1.8573	1.7997	1.8862
	24.31	0.1478	0.149	0.1467	1.147	1.2493	1.1706	1.7664	1.8077	1.8392
	48.63	0.1505	0.1517	0.1501	1.2429	1.2491	1.2021	1.897	1.9114	1.9528
	97.26	0.1485	0.1485	0.1504	1.2911	1.4183	1.4274	1.8594	1.876	2.0309
	243.1	0.1491	0.1526	0.1498	1.1348	1.2595	1.1326	1.6524	1.6613	1.6047
	486.3	0.1499	0.151	0.1507	1.2442	1.3108	1.2263	1.6295	1.622	1.5873
	972.6	0.1508	0.1483	0.1522	1.2669	1.3544	1.3302	1.5929	1.6502	1.8335
	2431	0.1512	0.151	0.1508	0.8691	0.9157	0.9242	1.1321	1.1777	1.1079

## Sheet: Fig5c
Figure5-exp1								Figure5-exp2									Figure5-exp3
Vessel Name: NIH3T3-CAGA-BRE-BMPs-Activin-TGM6domains-TGFb
Metric: Total Green Object Integrated Intensity (GCU x µm²/Image)
Cell Type: BRE-mCHER, CAGA-GFP								Vessel Name: NIH-CAGA-GFP-TGM6-domains-EXP4+5-for ANDY									Vessel Name: NIH-CAGA-GFP-TGM6-domains-EXP4+5-for ANDY
Passage: 1								Metric: Total Green Object Integrated Intensity (GCU x µm²/Image)									Metric: Total Green Object Integrated Intensity (GCU x µm²/Image)
Notes:								Cell Type: NM18 CAGA-GFP, NIH BRE-GFP, NIH CAGA-GFP									Cell Type: NM18 CAGA-GFP, NIH BRE-GFP, NIH CAGA-GFP
Analysis: NIH GFP 0.5								Passage: 1									Passage: 1
								Notes:									Notes:
Time Stamp:	2023-05-10 06:47:00	Elapsed:	18	hours				Analysis: NIH GFP 0.5 new									Analysis: NIH GFP 0.5 new
					control	TGFb3 1ng/mL
				control	43.4581	379873		Time Stamp:	2024-02-14 01:12:00	Elapsed:	0	hours					Time Stamp:	2024-02-14 01:12:00	Elapsed:	0	hours
					337.976	400371			1	2	3	4	5	6				1	2	3	4	5	6	7
					87.404	389362		A		No TGF-b									No TGF-b
					20.5428					control	TGM6 3.6 nM	TGM6-D3 3.6 nM	TGM6-D45 3.6 nM	TGM6-D3 + TGM6-D45 3.6 nM each			A		control	TGM6 3.6 nM	TGM6-D3 3.6 nM	TGM6-D45 3.6 nM	TGM6-D3 + TGM6-D45 3.6 nM each
					61.2647			B		270.346	180.487	173.229	299.9	150.52			B		638.182	567.957	190.589	166.905	237.751
				TGM6 (3.6 nM)	90.8595	2729.34		C		326.246	271.091	228.17	159.68	17438.5			C		204.023	139.658	239.47	219.696	280.729
					181.686	2339.17		D		397.596	325.486	132.375	512.727	153.604			D		224.251	173.915	394.62	166.252	247.795
					100.771	2856.61
				TGM6-D3 (3.6 nM)	31.1077	423804				TGF-b3 1ng/mL									TGF-b3 1 ng/mL
					36.7952	402627				control	TGM6 3.6 nM	TGM6-D3 3.6 nM	TGM6-D45 3.6 nM	TGM6-D3 + TGM6-D45 3.6 nM each					control	TGM6 3.6 nM	TGM6-D3 3.6 nM	TGM6-D45 3.6 nM	TGM6-D3 + TGM6-D45 3.6 nM each
					61.2316	377597		E		478706	9395.58	422160	501187	548064			E		391490	5461.83	421967	394495	436084
				TGM6-D4/5 (3.6 nM)	38.4402	387113		F		474299	8220.53	443209	562163	489996			F		422823	7439.3	417553	410980	439636
					1296.39	368420		G		478984	10034.2	495208	481824	482772			G		495229	6411.1	402000	474790	366087
					91.6696	361672
				TGM6-D3+TGM6-D4/5 (3.6 nM each)	19.7988	396240
					22.0804	364956
					95.1995	400171

## Sheet: Fig8c
	Figure8c
	FL TGM6 Conc (nM)	0 pM TGF-b1			40 pM TGF-b1			200 pM TGF-b1
	0	0.148	0.1508	0.1494	0.716	0.8096	0.8993	1.3201	1.3889	1.3732
	0.0299985	0.1514	0.1498	0.1546	0.6788	0.715	0.7616	1.0819	1.2107	1.0312
	0.0749963	0.1483	0.1463	0.1493	0.5791	0.5659	0.6845	1.0728	1.0822	0.8927
	0.149993	0.1389	0.1478	0.1478	0.4315	0.4641	0.5746	0.6346	0.7005	0.6594
	0.299985	0.1433	0.138	0.1465	0.2813	0.3154	0.5137	0.4548	0.5471	0.4743
	0.749962	0.137	0.1474	0.1468	0.2	0.2434	0.3125	0.3597	0.3909	0.3796
	1.49992	0.1556	0.1461	0.1467	0.1771	0.1966	0.2311	0.3219	0.3603	0.3353
	2.99985	0.1458	0.1491	0.167	0.1996	0.2202	0.2481	0.3311	0.3836	0.3484

## Sheet: Fig8d
	Figure8d
	FL TGM6-KSGT Conc (nM)	0 pM TGF-b1			40 pM TGF-b1			200 pM TGF-b1
	0	0.1517	0.1524	0.1546	0.7644	0.8511	0.8438	1.2447	1.2663	1.3705
	0.0299985	0.1559	0.1506	0.1543	0.6891	0.7448	0.7777	1.2711	1.1837	1.2734
	0.0749963	0.1518	0.1493	0.1472	0.6501	0.7647	0.7805	1.2581	1.1652	1.2917
	0.149993	0.1504	0.1499	0.1479	0.621	0.7063	0.7318	1.1575	1.1581	1.2668
	0.299985	0.1474	0.1497	0.1485	0.6141	0.7273	0.6919	1.0228	1.0503	1.2136
	0.749962	0.1471	0.1496	0.1521	0.5046	0.5958	0.6182	0.9234	0.972	1.3493
	1.49992	0.1472	0.1475	0.149	0.4196	0.4763	0.4852	0.7397	0.7608	0.9646
	2.99985	0.1589	0.1523	0.1503	0.6531	0.4813	0.4771	0.7289	0.7781	0.7687

## Sheet: Fig8e
Figure8e

[truncated: 9 more sheets: Fig8f, Fig8g, Fig8h, Fig8i, SuppFig6a, SuppFig6b, SuppFig7c, SuppFig12a, SuppFig12b]
